# Supplementary material for: Seaweed Dietary Fiber Sodium Alginate Suppresses the Migration of Colonic Inflammatory Monocytes and Diet-Induced Metabolic Syndrome via the Gut Microbiota
Source: Nutrients. 2021 Aug 16;13(8):2812. doi: 10.3390/nu13082812 (PMC8401899; doi:10.3390/nu13082812)
Supplement: Supplementary file 1 [file nutrients-13-02812-s001.zip]

Archive with 1 entries (1 files):
- nutrients-1343719-supplementary.pdf
